# Supplementary material for: Real-time alerting system for COVID-19 and other stress events using wearable data
Source: Nat Med. 2021 Nov 29;28(1):175–84. doi: 10.1038/s41591-021-01593-2 (PMC8799466; doi:10.1038/s41591-021-01593-2)
Supplement: Source Data Fig. 4 — COVID-19-positives source data and metadata [file 41591_2021_1593_MOESM3_ESM.xlsx]

## Sheet: SourceData_COVID19_Positives
Participant ID	COVID-19 Test Date	COVID-19 Symptom Onset	Retrospective / Prospective	Device
P110465	2027-02-04	-	retrospective	Fitbit
P111019	2026-04-19	2026-04-11	prospective	Fitbit
P148618	2026-03-26	2026-03-25	retrospective	AppleWatch
P167406	2025-10-01	2025-09-29	retrospective	AppleWatch
P182427	2027-08-11	2027-08-06	retrospective	Fitbit
P196430	2024-08-05	2024-08-04	retrospective	AppleWatch
P203215	2027-08-31	-	retrospective	AppleWatch
P206998	2026-12-28	2026-12-27	prospective	AppleWatch
P209134	2025-01-17	2025-01-17	prospective	AppleWatch
P214671	2027-11-28	2027-11-26	retrospective	AppleWatch
P219295	2027-09-30	-	prospective	AppleWatch
P219455	2028-08-19	-	retrospective	AppleWatch
P230742	2024-10-16	2024-10-13	prospective	Fitbit
P249349	2027-03-13	-	prospective	Fitbit
P256033	2025-04-20	2025-04-19	prospective	AppleWatch
P259158	2026-04-05	2026-04-04	retrospective	AppleWatch
P261190	2028-01-19	2028-01-19	prospective	Fitbit
P262255	2027-06-18	2027-06-20	retrospective	AppleWatch
P271946	2026-08-21	2026-08-13	prospective	Fitbit
P277912	2024-01-03	2024-01-04	retrospective	Fitbit
P279697	2025-12-26	2025-12-20	retrospective	AppleWatch
P292181	2024-07-21	-	prospective	Fitbit
P305571	2026-04-01	2026-03-29	prospective	Fitbit
P308755	2028-12-31	2028-12-28	retrospective	Fitbit
P310300	2025-03-26	-	retrospective	Fitbit
P319777	2027-06-11	2027-04-19	retrospective	Fitbit
P320539	2023-12-21	-	retrospective	AppleWatch
P323003	2028-09-11	2028-09-10	retrospective	AppleWatch
P328945	2027-02-12	2027-02-07	prospective	AppleWatch
P330232	2026-06-08	2026-06-06	prospective	AppleWatch
P333074	2026-12-18	2026-12-17	retrospective	Fitbit
P355472	2026-04-02	2026-03-28	prospective	AppleWatch
P389953	2026-06-19	2026-06-16	retrospective	Fitbit
P395188	2026-09-15	2026-09-14	prospective	AppleWatch
P401732	2023-12-15	-	retrospective	Fitbit
P426746	2025-02-17	2025-02-12	retrospective	AppleWatch
P430757	2027-06-27	2027-06-29	prospective	Fitbit
P442730	2029-01-07	2029-01-04	retrospective	Fitbit
P469888	2027-07-23	2027-07-21	retrospective	AppleWatch
P469946	2029-04-22	2029-04-20	prospective	Fitbit
P476443	2027-10-24	2027-10-21	retrospective	Fitbit
P476514	2024-05-25	2024-05-22	retrospective	Fitbit
P477816	2028-11-15	2028-11-17	retrospective	AppleWatch
P500432	2026-09-17	2026-09-17	prospective	Fitbit
P508925	2025-03-09	2025-03-09	prospective	AppleWatch
P511540	2024-09-08	2024-09-03	prospective	AppleWatch
P516467	2029-02-23	-	prospective	Fitbit
P530788	2025-06-28	2025-06-24	prospective	Fitbit
P533807	2028-10-02	-	retrospective	AppleWatch
P542912	2029-03-27	2029-03-06	prospective	AppleWatch
P543995	2024-07-14	2024-07-14	prospective	Fitbit
P549078	2026-10-14	-	retrospective	Fitbit
P564090	2024-11-12	-	retrospective	Fitbit
P584112	2025-05-05	2025-05-02	retrospective	Fitbit
P608324	2027-09-30	2027-09-27	retrospective	AppleWatch
P612886	2024-07-13	2024-07-09	retrospective	Fitbit
P625831	2025-05-12	2025-05-10	retrospective	Fitbit
P631814	2026-04-18	2026-04-14	retrospective	Fitbit
P635568	2026-01-26	2026-01-24	retrospective	Fitbit
P662021	2028-07-19	2028-07-13	retrospective	Fitbit
P662924	2026-09-12	2026-08-05	retrospective	Fitbit
P678649	2023-10-24	2023-10-27	retrospective	AppleWatch
P682517	2025-08-20	2025-08-05	prospective	Fitbit
P693795	2025-03-07	-	retrospective	Fitbit
P706971	2024-05-01	2024-05-01	prospective	AppleWatch
P708653	2025-12-09	2025-12-05	retrospective	Fitbit
P723676	2023-11-18	2023-11-16	prospective	AppleWatch
P723961	2024-11-05	2024-11-03	prospective	AppleWatch
P726139	2026-06-26	2026-06-23	prospective	Fitbit
P741171	2025-09-12	2025-09-10	retrospective	Fitbit
P749288	2029-01-07	-	prospective	Fitbit
P754260	2027-03-06	2027-03-04	retrospective	Fitbit
P759795	2024-01-26	2024-01-27	retrospective	Fitbit
P760409	2025-06-14	2025-05-10	retrospective	AppleWatch
P763925	2026-06-20	-	prospective	AppleWatch
P799237	2023-10-08	2023-10-06	retrospective	Fitbit
P819867	2024-10-12	2024-10-04	retrospective	AppleWatch
P839431	2029-02-16	2029-02-13	prospective	Fitbit
P851598	2028-08-23	2028-08-22	retrospective	Fitbit
P854837	2024-05-20	2024-05-18	retrospective	Fitbit
P885171	2024-12-21	2024-12-26	prospective	Fitbit
P885343	2027-06-17	2027-06-16	retrospective	AppleWatch
P954010	2024-07-24	-	prospective	Fitbit
P992022	2024-11-24	-	retrospective	Fitbit

## Sheet: SourceData_Fig4A_Presymp
Participant ID	Alert initiation (Days relative to COVID-19 symptom onset)
P111019	0
P148618	null
P167406	0
P182427	-3
P196430	null
P206998	-2
P209134	-3
P214671	-10
P230742	-5
P256033	0
P259158	-10
P261190	-5
P262255	-4
P271946	0
P277912	13
P279697	-14
P305571	0
P308755	0
P319777	null
P323003	null
P328945	-5
P330232	0
P333074	1
P355472	0
P389953	-15
P395188	0
P426746	-7
P430757	-4
P442730	-9
P469888	-2
P469946	-1
P476443	0
P476514	null
P477816	-3
P500432	0
P508925	-2
P511540	-1
P530788	-3
P542912	-4
P543995	0
P584112	19
P608324	-10
P612886	0
P625831	-16
P631814	-18
P635568	0
P662021	-13
P662924	-9
P678649	-10
P682517	0
P706971	-7
P708653	null
P723676	null
P723961	-14
P726139	-3
P741171	-5
P754260	-9
P759795	-16
P760409	-3
P799237	0
P819867	3
P839431	-16
P851598	-9
P854837	3
P885171	-13
P885343	null

## Sheet: SourceData_Fig4B_Asymp
Participant ID	Alert initiation (Days relative to COVID-19 test)
P110465	-1
P203215	-9
P219295	-11
P219455	-10
P249349	null
P292181	null
P310300	-4
P320539	-10
P401732	null
P516467	-5
P533807	-10
P549078	-4
P564090	0
P693795	null
P749288	-6
P763925	-20
P954010	-3
P992022	0

## Sheet: SourceData_Fig4C_Scores
Participant ID	D-21	D-20	D-19	D-18	D-17	D-16	D-15	D-14	D-13	D-12	D-11	D-10	D-9	D-8	D-7	D-6	D-5	D-3	D-2	D-1	D-0	D+1	D+1	D+2	D+3	D+4	D+5	D+6	D+7	D+8	D+9	D+10	D+11	D+12	D+13	D+14	D+15	D+16	D+17	D+18	D+19	D+20	D+21
P111019	-	-	3	3	3	-	-	-	-	-	3	3	3	-	-	-	-	-	-	-	2	2	-	-	6	6	6	6	6	6	-	-	-	-	-	-	-	-	-	-	-	-	-
P148618	-	-	-	-	-	-	-	-	-	-	-	-	-	-	-	-	-	-	-	-	-	-	-	-	-	-	-	-	-	-	-	-	-	-	-	-	-	-	-	-	-	-	-
P167406	-	-	-	-	-	-	-	-	-	-	-	-	-	-	-	-	-	-	-	-	-	1	-	-	-	-	-	-	-	-	-	-	-	-	-	-	-	-	-	-	-	-	-
P182427	-	-	-	-	-	-	-	-	-	-	-	-	-	-	-	-	-	-	1	-	-	-	-	-	-	-	-	-	-	-	-	-	-	-	-	-	2	2	-	-	3	3	3
P196430	-	-	-	-	-	-	-	-	-	-	-	-	-	-	-	-	-	-	-	-	-	-	-	-	-	-	-	-	-	-	-	-	-	-	-	-	-	-	-	-	1	-	-
P206998	-	-	-	-	-	-	-	-	-	1	-	-	-	-	-	-	-	3	3	3	-	-	-	-	1	-	-	-	-	-	-	-	-	-	-	-	-	1	-	-	-	-	-
P209134	-	-	-	-	-	-	-	-	-	-	-	-	-	-	-	-	-	-	1	-	-	-	-	-	-	-	-	-	-	-	-	-	-	-	1	-	-	-	-	-	-	-	-
P214671	-	-	-	1	-	-	-	-	-	-	2	2	-	-	-	-	-	-	-	-	-	-	-	-	-	-	-	-	-	-	-	-	-	-	-	-	-	-	-	-	-	-	-
P230742	-	-	1	-	-	-	-	-	-	-	-	-	-	-	-	-	1	-	-	-	-	-	-	3	3	3	-	-	-	-	-	-	-	-	-	-	-	-	-	-	-	-	-
P256033	-	-	-	-	-	-	-	-	-	-	-	-	-	-	-	-	-	-	-	-	6	6	6	6	6	6	-	-	-	-	-	-	-	-	-	-	1	-	-	-	-	-	-
P259158	-	-	-	-	-	-	-	-	-	-	-	1	-	-	-	-	-	-	-	-	-	-	-	-	-	-	-	-	-	-	-	-	-	-	-	-	-	-	-	-	-	-	-
P261190	-	-	-	-	-	-	-	-	-	-	-	-	-	-	-	2	2	-	-	-	-	-	-	-	-	-	-	-	-	-	-	-	-	-	-	-	-	-	-	1	-	-	-
P262255	-	-	-	-	-	-	-	-	5	5	5	5	5	-	-	-	2	2	-	-	-	-	-	-	-	-	-	-	-	-	-	-	-	-	-	-	-	-	-	-	-	-	-
P271946	-	-	-	-	-	-	-	1	-	-	1	-	-	-	-	-	-	13	13	13	13	13	13	13	13	13	13	13	13	13	-	-	-	-	-	-	-	-	-	-	-	-	-
P277912	-	-	-	-	-	-	-	-	-	-	-	-	-	-	-	-	-	-	-	-	-	-	-	-	-	-	-	-	-	-	-	-	-	-	1	-	-	-	-	-	-	-	-
P279697	-	-	-	-	-	-	-	1	-	-	-	-	-	-	-	-	-	-	-	-	-	-	-	-	-	-	-	-	-	-	-	-	1	-	-	-	-	-	1	-	-	1	-
P305571	-	-	-	-	-	-	-	-	-	-	-	-	-	-	-	-	-	-	-	-	-	4	4	4	4	-	-	-	-	-	-	-	-	-	-	-	-	-	-	-	-	-	-
P308755	-	-	-	-	-	-	-	-	-	-	-	-	-	-	-	-	-	-	-	-	-	1	-	-	-	-	-	-	-	-	-	-	11	11	11	11	11	11	11	11	11	11	11
P319777	-	-	-	-	-	-	-	-	-	-	-	-	-	-	-	-	-	-	-	-	-	-	-	-	-	-	-	-	-	-	-	-	-	-	-	-	-	-	-	-	-	-	-
P323003	-	-	-	-	-	-	-	-	-	-	-	-	-	-	-	-	-	-	-	-	-	-	-	-	-	-	-	-	-	-	-	-	-	-	-	-	-	-	-	-	-	-	-
P328945	-	-	-	-	-	-	1	-	-	-	-	-	-	-	-	2	2	-	-	-	-	-	-	-	-	-	-	-	-	-	-	-	-	-	-	-	-	-	-	-	-	-	-
P330232	-	-	-	-	-	-	-	-	-	-	-	-	-	-	-	-	-	-	-	-	-	1	-	-	-	-	-	-	-	-	-	-	-	-	-	-	-	-	-	-	-	-	-
P333074	-	-	-	-	-	-	-	-	-	-	-	-	-	-	-	-	-	-	-	-	-	-	1	-	-	-	-	-	-	-	-	-	-	-	-	-	-	-	-	-	-	-	-
P355472	2	-	-	-	-	-	2	2	-	-	-	21	21	21	21	21	21	21	21	21	21	21	21	21	21	21	21	21	21	21	21	21	-	-	-	-	-	-	-	-	-	4	4
P389953	-	-	-	-	-	-	1	-	-	-	-	-	-	-	-	-	-	-	-	-	-	-	-	-	-	-	-	-	-	-	-	-	-	-	-	-	-	-	-	-	-	-	-
P395188	-	-	-	-	-	-	-	2	2	-	-	-	-	-	-	-	-	6	6	6	6	6	6	-	-	-	-	-	-	-	-	-	-	-	-	-	-	-	-	-	-	-	-
P426746	-	-	-	-	-	-	-	-	-	-	-	-	3	3	3	-	-	-	-	-	-	-	-	-	-	-	-	-	-	-	-	-	-	-	-	-	-	-	-	-	-	-	-
P430757	-	-	-	-	2	2	-	-	1	-	-	-	-	-	-	3	3	3	-	-	-	-	-	-	-	-	-	-	-	-	-	-	-	-	-	-	-	-	-	-	-	-	-
P442730	-	-	-	-	-	-	-	-	-	-	-	-	1	-	-	-	-	-	-	-	-	-	-	-	-	-	-	-	-	-	-	-	-	-	-	-	-	-	-	-	-	-	-
P469888	-	-	-	-	-	-	-	-	-	-	-	2	2	-	-	-	-	-	2	2	-	-	4	4	4	4	-	-	-	-	-	-	-	-	-	1	-	-	-	-	-	-	-
P469946	-	-	-	-	-	-	-	-	-	-	-	-	-	-	-	2	2	-	-	2	2	-	-	-	5	5	5	5	5	-	-	-	-	-	-	-	-	-	-	-	-	-	-
P476443	-	-	-	-	-	-	-	-	1	-	-	-	-	-	-	-	-	-	-	-	14	14	14	14	14	14	14	14	14	14	14	14	14	14	-	-	2	2	-	-	-	-	-
P476514	-	-	-	-	-	-	-	-	-	-	-	-	-	-	-	-	-	-	-	-	-	-	-	-	-	-	-	-	-	-	-	-	-	-	-	-	-	-	-	-	-	1	-
P477816	-	-	-	-	1	-	-	-	-	-	-	-	-	-	-	-	-	-	1	-	-	-	-	-	-	-	-	-	-	-	-	-	-	-	-	-	-	-	-	1	-	-	-
P500432	-	-	-	-	-	-	-	4	4	4	4	-	-	-	-	-	-	-	-	-	-	1	-	-	-	-	-	-	-	-	-	-	-	-	-	-	-	-	-	-	-	-	-
P508925	-	-	-	-	-	-	-	-	-	-	-	-	-	-	-	-	-	-	2	2	-	-	-	-	-	-	-	-	-	-	-	-	-	-	-	-	-	-	-	-	-	-	-
P511540	-	-	-	-	-	-	-	-	-	-	-	-	-	-	-	-	-	-	-	-	1	-	-	-	-	-	-	-	-	-	-	-	-	-	-	-	-	-	-	-	-	-	-
P530788	-	3	3	3	-	-	-	-	4	4	4	4	-	-	-	4	4	4	4	-	-	-	3	3	3	-	-	-	-	-	-	-	-	-	-	-	-	-	-	-	-	-	-
P542912	7	7	7	7	7	7	7	-	-	-	-	-	6	6	6	6	6	6	-	-	-	-	-	-	-	-	-	-	-	-	-	-	-	-	-	-	-	-	-	2	2	-	-
P543995	-	-	-	-	-	-	-	-	-	-	-	-	-	-	-	-	-	-	-	-	-	2	2	-	-	-	-	-	-	-	-	-	-	-	-	-	-	-	-	-	-	-	-
P584112	-	-	-	-	-	-	-	-	-	-	-	-	-	-	-	-	-	-	-	-	-	-	-	-	-	-	-	-	-	-	-	-	-	-	-	-	-	-	1	-	-	-	-
P608324	-	-	-	-	-	-	-	-	-	-	-	1	-	-	-	-	-	-	-	-	-	-	-	-	-	-	-	-	-	-	-	-	-	-	-	-	-	-	1	-	-	-	-
P612886	-	-	1	-	-	-	-	-	-	-	-	-	-	-	-	-	1	-	-	-	-	6	6	6	6	6	6	-	-	-	-	-	-	-	-	-	2	2	-	-	-	-	-
P625831	-	-	-	-	-	1	-	-	-	-	-	-	-	-	-	-	-	-	-	-	-	-	4	4	4	4	-	-	-	-	-	-	-	-	-	-	-	-	-	-	-	-	-
P631814	-	-	-	1	-	-	-	-	-	-	-	-	-	-	-	-	-	-	-	-	-	-	-	-	1	-	-	-	-	-	-	-	-	-	-	-	-	-	-	-	-	-	-
P635568	-	-	-	-	-	-	-	1	-	-	-	-	-	-	-	-	-	-	-	-	-	2	2	-	-	-	-	6	6	6	6	6	6	-	-	-	-	-	-	-	-	-	-
P662021	-	-	-	-	-	-	-	-	1	-	-	-	-	-	-	-	-	-	-	-	-	-	-	-	-	-	-	-	-	-	-	-	-	-	-	-	-	-	-	-	-	-	-
P662924	-	-	-	-	-	-	-	-	5	5	5	5	5	-	-	-	-	-	-	-	-	-	-	-	2	2	-	-	-	-	-	-	-	-	-	-	-	-	-	-	-	-	-
P678649	-	-	-	-	-	-	-	-	-	-	-	1	-	-	-	-	-	-	-	-	-	-	-	-	-	-	-	-	1	-	-	-	-	-	-	-	1	-	-	-	-	1	-
P682517	-	-	-	-	-	-	-	-	-	-	-	-	-	-	-	-	-	-	19	19	19	19	19	19	19	19	19	19	19	19	19	19	19	19	19	19	19	-	-	-	-	-	-
P706971	-	-	-	-	-	-	-	-	1	-	-	-	-	-	1	-	-	-	-	-	-	-	-	-	-	-	-	-	-	-	-	-	-	-	-	-	-	-	-	-	-	-	-
P708653	-	-	-	-	-	-	-	-	-	-	-	-	-	-	-	-	-	-	-	-	-	-	-	-	-	-	-	-	-	-	-	-	-	-	-	-	-	-	-	-	-	-	-
P723676	-	-	-	-	-	-	-	-	-	-	-	-	-	-	-	-	-	-	-	-	-	-	-	-	-	-	-	-	-	-	-	-	-	-	-	-	-	-	-	-	-	-	-
P723961	-	-	-	-	-	-	-	1	-	-	-	-	-	-	-	-	-	-	-	-	-	-	-	-	-	-	-	-	-	1	-	-	1	-	-	2	2	-	-	-	-	2	2
P726139	3	3	3	-	-	-	-	-	-	-	-	-	-	-	-	-	-	2	2	-	-	-	2	2	-	-	-	-	-	-	-	-	-	-	-	-	-	-	-	-	-	-	-
P741171	-	-	1	-	-	3	3	3	-	-	-	-	-	4	4	4	4	-	-	-	-	-	-	-	-	-	-	-	-	-	-	-	-	-	-	1	-	-	-	-	-	1	-
P754260	-	-	-	2	2	-	-	-	-	-	3	3	3	-	-	-	-	-	-	-	-	-	-	1	-	-	-	-	-	-	-	-	-	-	-	-	-	-	-	-	-	-	-
P759795	3	-	-	-	-	1	-	-	-	-	-	-	-	-	-	-	-	-	-	-	-	-	-	-	-	-	-	-	-	-	-	-	-	-	-	-	-	-	-	-	-	-	-
P760409	-	-	-	-	-	-	-	-	-	-	-	-	-	-	-	-	-	-	1	-	-	-	-	-	6	6	6	6	6	6	-	-	-	2	2	-	-	-	-	-	-	-	-
P799237	-	-	-	-	-	-	-	-	-	-	-	-	-	-	-	-	-	-	-	-	3	3	3	-	-	2	2	-	-	-	-	-	-	-	-	-	-	-	-	-	-	-	-
P819867	-	-	-	-	-	-	-	-	-	-	-	-	-	-	-	-	-	-	-	-	-	-	-	-	1	-	-	-	-	-	-	-	-	-	-	-	-	-	-	-	-	-	-
P839431	-	-	-	-	-	1	-	-	-	-	-	-	-	-	-	-	-	-	-	-	-	-	-	2	2	-	-	-	-	-	5	5	5	5	5	-	-	-	-	1	-	-	-
P851598	-	-	-	-	-	-	-	-	-	-	-	-	1	-	-	-	-	-	-	-	-	-	-	-	-	-	-	-	-	-	-	-	-	-	-	-	-	-	-	-	-	-	-
P854837	-	-	-	-	-	-	-	-	-	-	-	-	-	-	-	-	-	-	-	-	-	-	-	-	1	-	-	6	6	6	6	6	6	-	-	-	-	-	-	-	-	-	-
P885171	5	5	5	5	5	-	-	2	2	-	-	-	-	-	-	-	-	-	-	-	-	-	-	-	-	-	-	-	-	-	-	-	-	-	-	-	-	-	-	-	-	-	-
P885343	-	-	-	-	-	-	-	-	-	-	-	-	-	-	-	-	-	-	-	-	-	-	-	-	-	-	-	-	-	-	-	-	-	-	-	-	-	-	-	-	-	-	-
